# Supplementary material for: Argopistes sexvittatus and Argopistes capensis (Chrysomelidae: Alticini): Mitogenomics and Phylogeny of Two Flea Beetles Affecting Olive Trees
Source: Genes (Basel). 2022 Nov 23;13(12):2195. doi: 10.3390/genes13122195 (PMC9777630; doi:10.3390/genes13122195)
Supplement: Supplementary file 1 [file genes-13-02195-s001.zip]

Archive with 6 entries (6 files):
- Figure S1 tRNAs.pdf
- Table S1 Sample list.pdf
- Table S2 Mitogenomes phylogeny.pdf
- Table S3 Mitogenome features.pdf
- Table S4 Nucleotide composition.pdf
- Table S5 Codon usage.pdf
